# Supplementary material for: Data-independent LC-MS/MS analysis of ME/CFS plasma reveals a dysregulated coagulation system, endothelial dysfunction, downregulation of complement machinery
Source: Cardiovasc Diabetol. 2024 Jul 16;23:254. doi: 10.1186/s12933-024-02315-x (PMC11253362; doi:10.1186/s12933-024-02315-x)
Supplement: Supplementary file 1 — Supplementary Material 1 [file 12933_2024_2315_MOESM1_ESM.xlsx]

## Sheet: proteins for publication
	Significant Protein Data from Skyline Analysis
	Protein Name	Peptide Sequence	Fold Change (ME/CFS raised)	p-value	UniProt Accession Number	No. of Peptides	m/z range
	Thrombospondin-1	GPDPSSPAFR	3.55	0.00009	P07996	2	355-555 m/z
		TIVTTLQDSIR	3.48	0.0002	P07996	2	555-755 m/z
		IEDANLIPPVPDDKFQDLVDAVR	3.75	0.00009	P07996	3	755-955 m/z
	Platelet factor 4	HITSLEVIK	3.11	0.00009	P02776	1	355-555 m/z
	Vitamin K-dependent protein S	QSTNAYPDLR	0.48	0.0006	P07225	2	555-755 m/z
	Complement C1s subcomponent	MLTPEHVFIHPGWK	0.7	0.0069	P09871	7	555-755 m/z
		MLTPEHVFIHPGWK	0.53	0.0013	P09871	5	755-955 m/z
	Complement component C9	ISEGLPALEFPNEK	0.17	0.0001	P02748	6	755-955 m/z
	Ficolin-3	YGIDWASGR	0.65	0.0006	O75636	5	355-555 m/z
		QDGSVDFFR	0.45	0.0086	O75636	5	355-555 m/z
		LLGEVDHYQLALGK	0.49	0.0348	O75636	5	355-555 m/z
		LLGEVDHYQLALGK	0.53	0.0084	O75636	1	755-955 m/z
	Lactotransferrin	LRPVAAEVYGTER	7.05	0.00009	P02788	5	355-555 m/z
		FQLFGSPSGQK	8.38	0.00009	P02788	3	555-755 m/z
		IDSGLYLGSGYFTAIQNLR	4.52	0.0118	P02788	3	555-755 m/z
	Protein S100-A9	NIETIINTFHQYSVK	2.08	0.0159	P06702	1	555-755 m/z
		NIETIINTFHQYSVK	2.89	0.0046	P06702	1	755-955 m/z
	Immunoglobulin heavy constant gamma 1	DTLMISR	1.51	0.0094	P01857	6	355-555 m/z
		GFYPSDIAVEWESNGQPENNYK	5.64	0.0031	P01857	20	755-955 m/z

## Sheet: 355-555 mz
	Significant Data from Skyline Analysis
	Human Proteins
	Protein Name	Peptide Sequence	Fold Change (ME/CFS raised)	p-value	UniProt Accession Number	No. of Peptides	m/z range
	Thrombospondin-1	GPDPSSPAFR	3.55	0.00009	P07996	2	355-555 m/z
		TIVTTLQDSIR	3.48	0.0002	P07996	2	555-755 m/z
		IEDANLIPPVPDDKFQDLVDAVR	3.75	0.00009	P07996	3	755-955 m/z
	Platelet factor 4	HITSLEVIK	3.11	0.00009	P02776	1	355-555 m/z
	Vitamin K-dependent protein S	QSTNAYPDLR	0.48	0.0006	P07225	2	555-755 m/z
	Prothrombin	ENLDRDIALMK	2.26	0.0404	P00734	7	355-555 m/z
	Plasma kallikrein	LSMDGSPTR	0.75	0.0436	P03952	11	355-555 m/z
	Clusterin	FMETVAEK	1.71	0.0311	P10909	7	355-555 m/z
	Alpha-2-macroglobulin	NQGNTWLTAFVLK	0.68	0.0171	P01023	32	755-955 m/z
		SSSNEEVMFLTVQVK	0.65	0.0318	P01023	32	755-955 m/z
	Carboxypeptidase N subunit 2	GQVVPALNEK	0.75	0.0167	P22792	3	355-555 m/z
		DHLGGQVTWPDESK	0.68	0.0354	P22792	3	355-555 m/z
	Fibrinogen beta chain	LESDVSAQMEYCR	1.71	0.0263	P02675	37	755-955 m/z
	Fibrinogen gamma chain	VELEDWNGRTSTADYAMFK	0.45	0.0423	P02679	25	755-955 m/z
	Hemoglobin subunit alpha	MFLSFPTTK	2.54	0.0316	P69905	4	355-555 m/z
	Complement C1r subcomponent	EFMSQGNK	0.63	0.0156	P00736	6	355-555 m/z
	Complement C1s subcomponent	MLTPEHVFIHPGWK	0.7	0.0069	P09871	7	555-755 m/z
		MLTPEHVFIHPGWK	0.53	0.0013	P09871	5	755-955 m/z
	Complement C3	AGDFLEANYMNLQR	1.58	0.0203	P01024	52	355-555 m/z
		QPVPGQQMTLK	0.54	0.0323	P01024	64	555-755 m/z
		SLYVSATVILHSGSDMVQAER	5.71	0.0032	P01024	78	755-955 m/z
		AGDFLEANYNMLQR	1.62	0.0436	P01024	78	755-955 m/z
	Complement C4-B	ASSFLGEK	0.58	0.04	P0C0L5	30	355-555 m/z
	Complement component C6	YNPIPSVQLMGNGFHFLAGEPR	1.61	0.0385	P13671	16	755-955 m/z
	Complement component C8 gamma chain	AEATTLHVAPQGTAMAVSTFR	0.63	0.0433	P07360	4	555-755 m/z
	Complement component C9	ISEGLPALEFPNEK	0.17	0.0001	P02748	6	755-955 m/z
	Ficolin-3	YGIDWASGR	0.65	0.0006	O75636	5	355-555 m/z
		QDGSVDFFR	0.45	0.0086	O75636	5	355-555 m/z
		LLGEVDHYQLALGK	0.49	0.0348	O75636	5	355-555 m/z
		LLGEVDHYQLALGK	0.53	0.0084	O75636	1	755-955 m/z
	Lactotransferrin	LRPVAAEVYGTER	7.05	0.00009	P02788	5	355-555 m/z
		FQLFGSPSGQK	8.38	0.00009	P02788	3	555-755 m/z
		IDSGLYLGSGYFTAIQNLR	4.52	0.0118	P02788	3	555-755 m/z
	Haptoglobin	HYEGSTVPEKK	7.04	0.0242	P00738	18	555-755 m/z
		YVMLPVADQDQCIR	2.16	0.0174	P00738	11	755-955 m/z
	Hemopexin	LHIMAGR	0.69	0.0105	P02790	9	355-555 m/z
	E3 ubiquitin-protein ligase RNF213	ETLDQINQELIQAKK	0.45	0.0180	Q63HN8	1	755-955 m/z
	Protein S100-A9	NIETIINTFHQYSVK	2.08	0.0159	P06702	1	555-755 m/z
		NIETIINTFHQYSVK	2.89	0.0046	P06702	1	755-955 m/z
	Immunoglobulin heavy constant gamma 1	DTLMISR	1.51	0.0094	P01857	6	355-555 m/z
		GFYPSDIAVEWESNGQPENNYK	5.64	0.0031	P01857	20	755-955 m/z
	Immunoglobulin kappa variable 1D-13	APKLLIYDASSLESGVPSR	1.64	0.0218	A0A0B4J2D9	3	555-755 m/z
	Immunoglobulin heavy variable 3/OR15-7 (pseudogene)	NTLYLQMSNLK	0.32	0.0282	A0A075B7D8	4	555-755 m/z
	Immunoglobulin heavy constant delta	VPTGGVEEGLLER	0.39	0.0431	P01880	3	555-755 m/z
	Immunoglobulin heavy constant mu	YAATSQVLLPSKDVMQGTDEHVVCK	3.82	0.0185	P01871	16	755-955 m/z
	Apolipoprotein B-100	MDMTFSK	5.65	0.0001	P04114	120	355-555 m/z
		TLQGIPQMIGEVIR	1.99	0.0018	P04114	120	355-555 m/z
		MGLAFESTK	1.62	0.0192	P04114	120	355-555 m/z
		VPQTDMTFR	1.51	0.0021	P04114	161	555-755 m/z
		LLLQMDSSATAYGSTVSKR	3.58	0.0092	P04114	161	555-755 m/z
		SVMAPFTMTIDAHTNGNGK	2	0.0212	P04114	161	555-755 m/z
		DDKHEQDMVNGIMLSVEK	2.88	0.0301	P04114	161	555-755 m/z
		KMGLAFESTK	1.68	0.0358	P04114	161	555-755 m/z
		TLQGIPQMIGEVIRK	3.05	0.0381	P04114	161	555-755 m/z
		QSMTLSSEVQIPDFDVDLGTILR	2.14	0.0003	P04114	127	755-555 m/z
		TLQGIPQMIGEVIR	1.95	0.0037	P04114	127	755-555 m/z
		GMTRPLSTLISSSQSCQYTLDAK	2.22	0.0041	P04114	127	755-555 m/z
		LLLQMDSSATAYGSTVSK	1.78	0.0046	P04114	127	755-555 m/z
		TIDQMLNSELQWPVPDIYLR	2.06	0.0067	P04114	127	755-555 m/z
		MTSNFPVDLSDYPK	1.73	0.03	P04114	127	755-555 m/z
		SNTVASLHTEKNTLELSNGVIVK	3.85	0.0406	P04114	127	755-555 m/z
	Apolipoprotein C-I	MREWFSETFQK	1.91	0.0226	P02654	1	755-955 m/z
	Apolipoprotein E	GEVQAMLGQSTEELR	1.64	0.0280	P02649	9	755-955 m/z
		SWFEPLVEDMQR	1.57	0.0317	P02649	9	755-955 m/z
	Glyceraldehyde-3-phosphate dehydrogenase	GALQNIIPASTGAAK	1.99	0.0041	P04406	1	555-755 m/z
	Inter-alpha-trypsin inhibitor heavy chain H1	NHMQYEIVIK	1.55	0.0232	P19827	13	355-555 m/z
	Inter-alpha-trypsin inhibitor heavy chain H2	MATTMIQSK	3.98	0.0123	P19823	19	355-555 m/z
		RLSNENHGIAQR	2.64	0.0151	P19823	19	355-555 m/z
	Inter-alpha-trypsin inhibitor heavy chain H4	GSEMVVAGK	0.67	0.0176	Q14624	17	355-555 m/z
	Bargin	STGSLAAAVETASGR	0.74	0.0029	Q6ZT62	1	555-755 m/z
	Kinectin	LLEEQLQHEISNKMEEFK	1.58	0.0076	Q86UP2	1	755-955 m/z
	Protein Shroom2	LSCFPPRVPGDSGK	1.56	0.0220	Q13796	1	755-955 m/z
	Voltage-dependent P/Q-type calcium channel subunit alpha-1A	LVSGIPSLQVVLK	0.59	0.0253	O00555	1	755-955 m/z
	Zinc-alpha-2-glycoprotein	QDPPSVVVTSHQAPGEK	0.74	0.0264	P25311	9	755-955 m/z
	Extended synaptotagmin-2	ISSNPNPVVQMSVGHKAQESK	1.59	0.03	A0FGR8	1	755-955 m/z
	Serum paraoxonase/arylesterase 1	ILLMDLNEEDPTVLELGITGSK	0.45	0.0303	P27169	7	755-955 m/z
	Talin-1	RLLSDSLPPSTGTFQEAQSR	1.96	0.0482	Q9Y490	2	755-955 m/z
	Non-Human Proteins
	Protein UL29 (HHV6-H)	LANLEEQEDLVEK	0.72	0.0033	A0A219XWE9	1	355-555 m/z

## Sheet: 555-755
	Human Proteins (555-755 m/z)
	Protein Name	Peptide Sequence	Fold Change (ME/CFS)	p-value	Accession Number	No. of Peptides
	Lactotransferrin	FQLFGSPSGQK	8.38	0.00009	P02788	3
		IDSGLYLGSGYFTAIQNLR	4.52	0.0118	P02788	3
	Thrombospondin-1	TIVTTLQDSIR	3.48	0.0002	P07996	2
	Vitamin K-dependent protein S	QSTNAYPDLR	0.48	0.0006	P07225	2
	Apolipoprotein B-100	VPQTDMTFR	1.51	0.0021	P04114	161
		LLLQMDSSATAYGSTVSKR	3.58	0.0092	P04114	161
		SVMAPFTMTIDAHTNGNGK	2	0.0212	P04114	161
		DDKHEQDMVNGIMLSVEK	2.88	0.0301	P04114	161
		KMGLAFESTK	1.68	0.0358	P04114	161
		TLQGIPQMIGEVIRK	3.05	0.0381	P04114	161
	Bargin	STGSLAAAVETASGR	0.74	0.0029	Q6ZT62	1
	Glyceraldehyde-3-phosphate dehydrogenase	GALQNIIPASTGAAK	1.99	0.0041	P04406	1
	Complement C1s subcomponent	MLTPEHVFIHPGWK	0.7	0.0069	P09871	7
	Protein S100-A9	NIETIINTFHQYSVK	2.08	0.0159	P06702	1
	Immunoglobulin kappa variable 1D-13	APKLLIYDASSLESGVPSR	1.64	0.0218	A0A0B4J2D9	3
	Inter-alpha-trypsin inhibitor heavy chain H2	LSNENHGIAQR	1.45	0.0239	P19823	22
	Haptoglobin	HYEGSTVPEKK	7.04	0.0242	P00738	18
	Immunoglobulin heavy variable 3/OR15-7 (pseudogene)	NTLYLQMSNLK	0.32	0.0282	A0A075B7D8	4
	Complement C3	QPVPGQQMTLK	0.54	0.0323	P01024	64
	Zinc-alpha-2-glycoprotein	QDPPSVVVTSHQAPGEK	0.79	0.0410	P25311	5
	Immunoglobulin heavy constant delta	VPTGGVEEGLLER	0.39	0.0431	P01880	3
	Complement component C8 gamma chain	AEATTLHVAPQGTAMAVSTFR	0.63	0.0433	P07360	4
	Inter-alpha-trypsin inhibitor heavy chain H1	TMEQFTIHLTVNPQSK	1.39	0.0434	P19827	19

## Sheet: 755-955
	Human Proteins
	Protein Name	Fold Change (ME/CFS)	p-value	Accession Number	No. of Peptides	Peptide Sequence
	Thrombospondin-1	3.75	0.00009	P07996	3	IEDANLIPPVPDDKFQDLVDAVR
	Complement component C9	0.17	0.0001	P02748	6	ISEGLPALEFPNEK
	Apolipoprotein B-100	2.14	0.0003	P04114	127	QSMTLSSEVQIPDFDVDLGTILR
		1.95	0.0037	P04114	127	TLQGIPQMIGEVIR
		2.22	0.0041	P04114	127	GMTRPLSTLISSSQSCQYTLDAK
		1.78	0.0046	P04114	127	LLLQMDSSATAYGSTVSK
		2.06	0.0067	P04114	127	TIDQMLNSELQWPVPDIYLR
		1.73	0.03	P04114	127	MTSNFPVDLSDYPK
		3.85	0.0406	P04114	127	SNTVASLHTEKNTLELSNGVIVK
	Complement C1s subcomponent	0.53	0.0013	P09871	5	MLTPEHVFIHPGWK
	5'-AMP-activated protein kinase subunit gamma-3	2.83	0.0025	Q9UGI9	1	SVEEGEPPGQGEGPR
	Immunoglobulin heavy constant gamma 1	5.64	0.0031	P01857	20	GFYPSDIAVEWESNGQPENNYK
	Complement C3	5.71	0.0032	P01024	78	SLYVSATVILHSGSDMVQAER
		1.46	0.0329	P01024	78	VQLSNDFDEYIMAIEQTIK
		1.62	0.0436	P01024	78	AGDFLEANYNMLQR
	Protein S100-A9	2.89	0.0046	P06702	1	NIETIINTFHQYSVK
	Kinectin	1.58	0.0076	Q86UP2	1	LLEEQLQHEISNKMEEFK
	Ficolin	0.53	0.0084	O75636	1	LLGEVDHYQLALGK
	Alpha-2-macroglobulin	0.68	0.0171	P01023	32	NQGNTWLTAFVLK
		0.65	0.0318	P01023	32	SSSNEEVMFLTVQVK
	Haptoglobin	2.16	0.0174	P00738	11	YVMLPVADQDQCIR
	E3 ubiquitin-protein ligase RNF213	0.45	0.0180	Q63HN8	1	ETLDQINQELIQAKK
	Immunoglobulin heavy constant mu	3.82	0.0185	P01871	16	YAATSQVLLPSKDVMQGTDEHVVCK
	Protein Shroom2	1.56	0.0220	Q13796	1	LSCFPPRVPGDSGK
	Apolipoprotein C-I	1.91	0.0226	P02654	1	MREWFSETFQK
	Voltage-dependent P/Q-type calcium channel subunit alpha-1A	0.59	0.0253	O00555	1	LVSGIPSLQVVLK
	Fibrinogen beta chain	1.71	0.0263	P02675	37	LESDVSAQMEYCR
	Zinc-alpha-2-glycoprotein	0.74	0.0264	P25311	9	QDPPSVVVTSHQAPGEK
	Apolipoprotein E	1.64	0.0280	P02649	9	GEVQAMLGQSTEELR
		1.57	0.0317	P02649	9	SWFEPLVEDMQR
	Extended synaptotagmin-2	1.59	0.03	A0FGR8	1	ISSNPNPVVQMSVGHKAQESK
	Serum paraoxonase/arylesterase 1	0.45	0.0303	P27169	7	ILLMDLNEEDPTVLELGITGSK
	Complement component C6	1.61	0.0385	P13671	16	YNPIPSVQLMGNGFHFLAGEPR
	Phospholipid phosphatase-related protein type 4	1.37	0.0392	Q7Z2D5	1	SNSQPRIMQVIAMSK
	Fibrinogen gamma chain	0.45	0.0423	P02679	25	VELEDWNGRTSTADYAMFK
	Talin-1	1.96	0.0482	Q9Y490	2	RLLSDSLPPSTGTFQEAQSR

## Sheet: Shiny Results
	Significant Proteins/Peptides from MSstats Shiny Analysis (analysis performed at the peptide level)
	Protein Name	Peptide Sequence	Log2 Fold Change (ME/CFS)	Fold Change (ME/CFS)	Adjusted p-value	Accession Number
355-555 m/z	Thrombospondin-1	GPDPSSPAFR	2.1063	4.30586	0.0037	P07996
	Platelet Factor 4	HITSLEVIK	1.776	3.42475	0.0006	P02776
	Apolipoprotein B-100	M[+16]DMTFSK	2.829	7.10581	0.0004	P04114
	Apolipoprotein B-100	TLQGIPQM[+16]IGEVIR	1.096	2.13761	0.022	P04114
	Ficolin-3	YGIDWASGR	0.6481	1.5671	0.0168	O75636
555-755 m/z	Thrombospondin-1	TIVTTLQDSIR	1.876	3.67056	0.0208	P07996
755-955 m/z	Thrombospondin-1	IEDAN[+1]LIPPVPDDKFQDLVDAVR	2.4059	5.29966	0.004	P07996
	Thrombospondin-1	IEDANLIPPVPDDKFQDLVDAVR	2.6439	6.25019	0.004	P07996
	Complement component C9	ISEGLPALEFPNEK	-2.5767	0.167624	0.004	P02748
	Complement C1s subcomponent	MLTPEHVFIHPGWK	-1009	0.497	0.008	P09871
	Apolipoprotein B-100	QSM[+16]TLSSEVQIPDFDVDLGTILR	1.0451	2.06351	0.0192	P04114
